# Supplementary material for: Development of a cardiac-centered frailty ontology
Source: J Biomed Semantics. 2019 Jan 18;10:3. doi: 10.1186/s13326-019-0195-3 (PMC6339414; doi:10.1186/s13326-019-0195-3)
Supplement: Supplementary file 1 — Frailty ontology concept list. (XLSX 37 kb) [file 13326_2019_195_MOESM1_ESM.xlsx]

## Sheet: Ontology Concepts
Parents	Concepts	Term Count	Terms - keywords	This is also used for concepts with only 1 level	Frailty Score (averaged over scores given by investigators and scored participants)		Reversability Low,Med,High (majority over investigators and scored participants)	Relevance to frailty Low,Med,High (majority over investigators and scored participants)
				able/independent	difficulty/assisted	unable/dependent
Clinical History Finding
alteration in comfort_finding
	alteration in cmfort: pain_finding	3	chronic pain; generalized chronic pain; generalized pain	4			L	M
	discomfort_finding	1	uncomfortable				L	M
course_finding
	sudden onset_short duration_qualifier value	1	acute
physical function_finding
	motor symptoms_finding	2	Motor Symptoms; motor problems	4			M	H
ability to move_finding	ability to kneel_finding	2	able to kneel; unable to kneel	2.33333	5.5	6.66667	L	H
	ability to run_finding	3	Difficulty running; able to run; unable to run; run	1	3.33333	4	M	H
	ability to stand_finding	4	Difficulty standing up; unable to stand up; able to stand up; stand up	2.66667	5.11	7.44333	TIED L+	H
ability to mobilize_finding	able to mobilize finding	3	ambulate independently; steady gait (able); unsteady gait (difficulty)	3		6	M	H
reduced mobility_finding	bed-ridden_finding	3	bed-ridden; supine; stretcher(?)				L	H
	paralysis_finding	2	paralysis; paralyzed	paraplegic=6		8	L	TIED M+
	wheelchair bound_finding	4	wheelchair; scooter; w/c; wheel chair	6			M	H
ability to trasfer location_finding		4	transfer board, transferring; transfers easily; require transfer		6	8	TIED L+	H
able to transfer location_finding	able to perform wheelchair transfers_finding	1	transfer from wheelchair	3.33333	4	7.165	M	H
	able to transfer from bed to chair_finding	5	transfer to bed; transfer to chair; transfer from bed; transfer from chair; Unable to transfer from bed to chair	1.66667	5.165	7.665	M	H
	able to transfer from chair to toilet_finding	2	transfer to toilet; Difficulty transferring from chair to toilet	1.66667	5.165	7.665	M	H
activity exercise pattern_finding	enjoys light exercise_finding	2	light activity; light exercise	2.66667	3	6	H	H
	enjoys moderate exercise_finding	2	modrate activity; moderate exercise	2	2	4	M	H
	enjoys vigorous exercise_finding	6	vigorous activity; vigorous exercise; heavy exercise; heavy activity; bike; climb	1.33333	1	4	M	H
	gets no exercise_finding	1	no exercise	4.66667	3	7	M	H
	physically active_finding	5	physical activity; exercise; exercise regularly; exercise occasionally; physical limitations	1	2	4	M	H
activity of daily living_finding	ability to perform domestic activities_finding	12	light housework; dusting; washing dishes; Moderate housework; vacuuming; sweeping floors; carrying in groceries; perform domestic activities; clean room; chores; yard work; gardening	2	3.5	6	M	TIED M+
	able to carry out daily routine_finding	1	needs assistance with activities of daily living	2	2	6	M	H
	activity of daily living needs met_finding	1	undertaking activities of daily living independently	2.33333	3	7	M	H
ability to perform community living activities_finding	ability to participate in leisure activities_finding	2	leisure activities; recreational activities;	2	3	5.5	H	H
	ability to perform shopping activities_finding	2	Run errands; shop	2	3	6	M	H
	abillity to drive a car_finding	6	drive, drives, driving, drove, does not drive, not to drive
ability to perform general purpose physical activities_finding	ability to lift_finding	2	Reach and get down; lift objects;	2	3	6	M	H
	ability to perform general manipulative activities_finding	2	Turn faucets; open containers	2	4	7	L	H
ability to perform personal care activities_finding		1	undertaking self care	6			M	H
	ability to feed self_finding	2	Ability to feed self; Does not feed self	2.66667	4	7.5	L	H
	able to perform dessing activity_finding	9	dresses; Able to dress; independent with dressing; Needs help with dressing; Dependent for dressing; unable to dress; Difficulty dressing; shoes; ties shoes;	3	4	7	L	H
able to perform personal hygiene activity_finding	able to perform personal grooming activity_finding	9	Able to wash own hair; Unable to wash own hair; Difficulty washing own hair; clean appearance; personal grooming; neatly dressed;well-groomed; without assistance; good personal hygiene	1	4	7	L	H
	able to perform toileting activities_finding	1	toileting (independent, assisted, dependent)	2.66667	2.5	6	L	H
able to perform washing and drying activities_finding	ability to shower self_finding	2	Ability to shower self; shower chair	2.66667	2	7	L	H
	able to wash self_finding	5	Bathing assisted; Independent bathing; Able to perform bathing activity; Difficulty performing bathing activity; bathes	2.66667	4	7	L	H
walking_finding	no aid for walking_finding	3	walk; mobilize indoors; ambulation	2.33333	2	7	M	H
	unable to walk_finding	2	unable to walk; nonambulatory	5.33333	5	7	L	H
able to walk_fiding	able to walk down stairs_finding	1	walk down stairs	2.66667	2	5.5	M	M
	able to walk on uneven surface_finding	1	walk outdoors	2.66667	2	5.5	L	M
	able to walk up stairs_finding	1	walk up stairs	2.66667	2	5.5	M	TIED M+
walking aid use_finding		5	ambulation with assistance; Walking aid; Mobility aid; handicap; prosthetics	6			L	H
	stick only for walking_finding	2	cane; stick	4.22333	3	7	L	H
	tripod/quadrupod: walking_finding	2	tripod; quadrupod	5	4	7	L	H
	uses zimmer frame_finding	1	walker	5	4	7	L	H
balance_finding (fall risk)	balance normal_finding	2	not a fall risk; balance	1	2	7	M	H
	impairment of balance_finding	4	fall risk; at risk for falls; balance problems; stagger	4.22333	4	7	L	H
eating feeding drinking ability_finding	ability to swallow_finding	1	able to swallow	3	1	8.5	L	H
	ability to use cutlery to feed self_finding	4	Able to chop food; chop food; unable to chop food; difficulty chopping food	2.66667	5	7.33333	L	H
	drinking ability_finding	1	drinking from a cup well	2.66667	5.33333	8.33333	L	H
	eating ability_finding	4	Eating; pureed food, soft diet (these 2 are difficulty); Ability to eat	2.66667	5.33333	8.33333	L	H
						8
elimination pattern_finding	continence	2	Continence, bowel continence	2.66667	4.5	7.5	L	H
incontinence_finding	incontinence of feces_finding	3	incontinence, Bowel Management, bowel incontinence	5	5.5	7.5	L	M
	urinary incontinence_finding	2	incontinence, urinary incontinence	4.66667	5.5	7.5	L	M
Psychological_finding
	ability to concentrate_finding	2	concentrates; unable to concentrate	3.5	4	6	TIED L+	TIED M+
	ability to cope_finding	2	copes; coping	1	1	4	TIED L+	TIED M+
mental state behavior psychosocial function_finding	cognitive function_finding	8	Impaired cognition; cognitive impairement; comprehension; understands; decision making capacity; fullly comprehending, fully understands; aphasia	1	1	4.5	L	H
	memory function_finding	8	normal memory; memory impairment; imparied memory; memory loss; memory problem; memory issue; poor memory; poor historian	1	1	4.5	L	H
mental state_finding	calm_finding	4	calm; peaceful; stable mood; mood stable	1			L	L
	happy_finding	2	cheerful, happy	1			L	L
	nervous_finding	3	anxiety; anxious; nervous	3			L	L
	sad_finding	4	down in dumps; downhearted; blue; depressed	4			M	M
Social and personal history_finding
	does not enjoy having sex_finding	5	sexual relations; sexual activities; having sex; enjoy sex; have sex	3	3	3.5	M	M
	occupational maladjustment_finding	6	working; employed; employment; unemployed; able to work; unable to work	3.33333	3.5	4	M	M
	patient age_finding	0					L	TIED M+
	social adjustment_finding	2	social adjustment; impaired social adjustment	1			L	TIED L+
care and support circumstances and network_finding	cared for by female head of household_finding	2	cared for by wife; cared for by spouse				L	TIED L+
	cares for self_finding	1	cares for self	1	4	4	M	TIED M+
interpersonal relationship_finding	impaired social interaction_finding	5	social interaction, social activities; attending church, meeting with friends, attending parties	5	8	9	L	M
patient sex_finding	male_finding	2	male; M				L	TIED L+
	female_finding	2	female; F				L	M
	indeterminant sex_finding	0	"no sex listed"				L	TIED L+
Physical Examination_finding
	dyspnea on exertion_finding	6	shortness of breath on exertion; sob; soboe; dyspnea on exertion; dyspnea; shortness of breath	4			H	H
	physical deconditioning_finding	2	deconditioned; deconditioning order;	3.5	3	7	M	H
muscle weakness of limb finding		1	muscle weakness
	muscle weakness of upper limb finding	2	grip strength; gripping strength	3.5	3	7	M	H
	quadriceps weakness_finding	1	weak quadriceps
	calf weakness_finding	1	weak calfs
weight_finding	normal weight_finding	1	normal weight	4			TIED L+	M
	underweight_finding	1	underweight	4			TIED L+	TIED M+
overweight_finding	obese_finding	1	obese	4			M	M
general well-being_finding
	co-morbid condition count_finding	2	pressure ulcer; stress ulcer	4			L	TIED M+
	fit and well_finding	6	general health is good, well nourished; good health; good general health; excellent health; excellent general health	2			H	H
	generally unwell_finding	2	Chronic sick; Chronic ill	5			M	H
energy and stamina_finding	fatigue_finding	1	fatigue	4.5			M	H
general energy_finding	able to sustain energy level_finding	8	pep, high energy, good energy; full of energy, energetic; high energy; high level of energy; low energy	1.5			TIED M+	H
	lack of energy_finding	14	weariness; tired; Lack of energy; tired, fatigue. lack energy; tiredness, sleepiness, drowsiness, exhaustion; exhaust, wear out, drain, weary,	5			TIED M+	H
		261	22				4	52
			29				30	13	9
			7				39	3	4
			8				6 (L+)
			6				2 (M+)
			5
			0
			3
			4
			84	Total
